# Supplementary material for: Deadenylation kinetics of mixed poly(A) tails at single-nucleotide resolution
Source: Nat Struct Mol Biol. 2024 Feb 19;31(5):826–34. doi: 10.1038/s41594-023-01187-1 (PMC11102861; doi:10.1038/s41594-023-01187-1)
Supplement: Supplementary file 2 — List of RNA substrates. [file 41594_2023_1187_MOESM2_ESM.xlsx]

## Sheet: Sheet1
Name of the substrate	Sequence of the RNA substrate
7mer-A20	UCUACAU AAAAAAA AAAAAAA AAAAAA
7mer-A20G	UCUACAU AAAAAAG AAAAAAG AAAAAA
7mer-A20U	UCUACAU AAAAAAU AAAAAAU AAAAAA
7mer-A20C	UCUACAU AAAAAAC AAAAAAC AAAAAA
